# Supplementary material for: Selection and Validation of Reference Genes for Gene Expression Studies in Euonymus japonicus Based on RNA Sequencing
Source: Genes (Basel). 2024 Jan 21;15(1):131. doi: 10.3390/genes15010131 (PMC10815735; doi:10.3390/genes15010131)
Supplement: Supplementary file 1 [file genes-15-00131-s001.zip]

Archive with 1 entries (1 files):
- genes-2808191-supplementary.xlsx
