# Supplementary material for: Selection and Validation of Reference Genes for Gene Expression Studies in Euonymus japonicus Based on RNA Sequencing
Source: Genes (Basel). 2024 Jan 21;15(1):131. doi: 10.3390/genes15010131 (PMC10815735; doi:10.3390/genes15010131)
Supplement: Supplementary file 1 [file genes-15-00131-s001.zip › genes-2808191-supplementary.xlsx]

## Sheet: Sheet1
Category	Number	Gene	FPKM-November	FPKM-December	FPKM-January	FPKM-February	FPKM-March	Average FPKM	CV
Candidate traditional housekeeping genes	1	Actin7	127.30±1.58	153.60±0.57	119.44±1.87	187.78±3.94	171.69±6.52	151.96	0.19
	2	TuA	63.28±5.91	73.70±0.33	51.37±0.93	87.02±1.97	76.06±2.59	70.29	0.19
	3	TuB	68.10±1.60	101.48±3.63	86.40±1.75	80.74±2.41	112.51±0.96	89.85	0.19
	4	eIF4A	63.85±0.72	68.02±0.39	60.44±1.96	60.54±0.50	61.86±0.72	62.94	0.05
	5	eIF5A	121.26±3.18	146.02±8.90	146.73±5.52	135.54±2.37	106.04±1.82	131.12	0.13
	6	GAPDH	73.92±1.09	120.99±3.01	99.51±3.10	86.61±0.52	87.02±4.60	93.61	0.19
	7	CYP72A	62.98±1.73	44.93±1.09	65.13±3.42	67.90±2.95	74.95±3.08	63.18	0.18
	8	UBC2	54.75±0.32	46.68±2.81	63.18±2.98	45.27±3.62	49.44±3.59	51.86	0.09
	9	RAP2	76.57±4.29	68.37±3.96	81.70±1.52	64.86±5.33	64.31±0.49	71.16	0.11
	10	UBQ	111.26±1.29	154.78±1.75	147.65±1.21	136.59±4.20	119.95±4.93	134.05	0.14
	11	ClpA	164.26±6.31	147.59±3.27	154.88±3.17	172.62±6.23	150.54±4.25	157.98	0.07
	12	FtsH2	130.06±7.01	134.59±7.93	123.60±15.78	111.34±5.22	123.79±4.34	124.68	0.07
Candidate new RGs	1	RTNLB1	86.26±4.75	88.59±1.31	85.29±5.79	87.58±3.43	77.18±2.25	84.98	0.05
	2	UNC	69.76±3.31	76.17±3.77	70.82±2.77	64.62±3.50	69.69±3.32	70.21	0.06
	3	GAD	288.39±12.12	342.32±4.36	301.14±2.34	297.64±3.36	309.71±8.22	307.84	0.07
	4	ALEU	102.15±3.25	98.61±1.69	100.08±2.47	116.80±3.41	104.52±2.48	104.43	0.07
	5	BLH1	62.03±2.13	61.45±1.91	64.96±1.70	62.07±3.38	53.63±1.87	60.83	0.07
	6	SBT3.17	716.70±10.56	766.03±12.47	823.11±22.61	771.75±10.42	682.36±17.78	751.99	0.07
	7	HMGB2	175.11±3.33	170.75±0.85	143.13±5.58	166.75±3.19	164.61±11.99	164.07	0.08
	8	GEPI48	354.85±10.21	322.19±8.84	319.76±10.90	371.22±13.14	312.59±3.71	336.12	0.08
	9	SCPL	88.48±3.32	76.16±1.58	89.99±3.63	81.63±1.25	77.46±1.27	82.74	0.08
Note: The FPKM-November, FPKM- December, FPKM-January, FPKM-February and FPKM-March represent the average FPKM (3 biological replicates) of samples from a natural overwintering period, respectively, and the contents in the table are mean ± standard deviation. The average FPKM represents the gene average expression of samples from five different natural overwintering periods, and the CV represents…
